# Supplementary material for: Multi-Gene Next-Generation Sequencing Panel for Analysis of BRCA1/BRCA2 and Homologous Recombination Repair Genes Alterations Metastatic Castration-Resistant Prostate Cancer
Source: Int J Mol Sci. 2023 May 18;24(10):8940. doi: 10.3390/ijms24108940 (PMC10219522; doi:10.3390/ijms24108940)
Supplement: Supplementary file 1 [file ijms-24-08940-s001.zip › Supplementary Table S1.xlsx]

## Sheet: Foglio1
	Table S1: NGS results of the analyzed cohort. ACMG: The American College of Medical Genetics classification; AMP: Association for Molecular Pathology Classification; B: Biopsy specimen; c.: mutation nomenclature based on coding DNA reference sequences I: resection specimen; % Neop Cell: percentage of neoplastic cells in the area analyzed; p.: mutation nomenclature based on protein-level amino aci…
#	Biopsy / Histology	Source of analyzed specimen	Age at Diagnosis	Gleason Score	Grade Group	% Neop Cell	Amplicon Coverage	BRCA1/2 Amplicon Coverage	BRCA1	c.	Exon	VAF (%)	ACMG	AMP (Tier)	ClinVar	BRCA2	c.	Exon	VAF (%)	ACMG	AMP	ClinVar	Other Variants	p.	c.	Exon	VAF (%)	ACMG	AMP	ClinVar
1	B	Prostate	64	4+3	3	20	728.5	1397.2	p.Trp1815Ter	c.5445G>A	22	6	Pathogenic	II	Pathogenic	WT	/		/	/			BRIP1	p.Gln903Ter	c.2707C>T	19	15	Likely Pathogenic	IV	Pathogenic
2	B	Lymph node	77	4+4	4	80	4333.7	5162.4	WT	/	/	/	/			WT	/		/	/			PMS2	p.Ile679Thr	c.2036T>C	12	12	VUS	III	VUS
3	B	Prostate	50	4+4	4	20	2665.5	3724.5	WT	/	/	/	/			WT	/		/	/			/
4	B	Prostate	63	4+4	4	30	700	958.7	WT	/	/	/	/			p.Thr1378Ter	c.4131_4132insTGAGGA	11	44	Pathogenic	II	Pathogenic	/
5	B	Prostate	61	4+5	5	20	2665.5	4027.1	WT	/	/	/	/			WT	/		/	/			/
6	B	Prostate	58	4+5	5	20	713.9	958.8	WT	/	/	/	/			WT	/		/	/			/
7	B	Prostate	61	4+3	3	40	653.2	1099.1	p.Gln1604Ter	c.4810C>T	15	14	Pathogenic	II	Pathogenic	WT	/		/	/			/
8	B	Lung	73	4+4	4	20	1079.1	1666.3	WT	/	/	/	/			p.Trp194Ter	c.582G>A	7	6	Pathogenic	II	Pathogenic	CHEK2	p.Thr65Ile	c.194C>T	2	11	VUS	III	VUS
																/	c.9256+1G>A	Splice Site	6	Pathogenic	II	Pathogenic
9	B	Prostate	49	4+5	5	20	2003.2	2339.4	WT	/	/	/	/			WT	/		/	/			/
10	B	Prostate	68	4+5	5	20	1281.7	1719.6	WT	/	/	/	/			WT	/		/	/			/
11	B	Prostate	65	4+5	5	70	2084.3	2574.3	p.Glu1339Ter	c.4015G>T	10	9	Pathogenic	II	Pathogenic	WT	/		/	/			/
12	I	Prostate	56	5+4	5	20	1560	2398	WT	/	/	/	/			WT	/		/	/			/
13	B	Prostate	59	4+5	5	20	1084	1512.5	WT	/	/	/	/			WT	/		/	/			MLH1	p.Arg265His	c.794G>A	10	53	Likely Pathogenic	III	Conflicting
14	B	Prostate	57	4+4	4	30	1410.8	2311.8	WT	/	/	/	/			WT	/		/	/			/
15	B	Prostate	65	4+5	5	80	988.8	1188.6	WT	/	/	/	/			WT	/		/	/			/
16	B	Prostate	74	4+5	5	30	398.7	480.5	WT	/	/	/	/			WT	/		/	/			/
17	B	Prostate	52	5+4	5	20	1609.7	1906.5	WT	/	/	/	/			WT	/		/	/			ATM	p.Ser1092Ter	c.3275C>G	22	22	Likely Pathogenic	II	NA
18	I	Prostate	59	4+3	3	30	297.01	468.3	WT	/	/	/	/			WT	/		/	/			FANCL	p.Met1Thr	c.2T>C	1	26	Pathogenic	IV	Conflicting
19	B	Liver	71	NA	NA	70	593.8	752.6	WT	/	/	/	/			p.Phe516GlnfsTer10	c.1546_1547del	10	24	Likely Pathogenic	II	NA	ATM	p.Trp2109Arg	c.6325T>C	43	46	VUS	III	VUS
																							BARD1	p.Pro392Leu	c.1175C>T	4	27	VUS	III	VUS
																							CDK12	p.Glu443Ter	c.1327G>T	2	14	Likely Pathogenic	IV	NA
20	B	Prostate	80	4+5	5	20	738.2	869.5	WT	/	/	/	/			WT	/		/	/			/
21	I	Prostate	44	4+5	5	70	1236.9	1917.6	WT	/	/	/	/			WT	/		/	/			/
22	I	Prostate	57	4+3	3	30	893.5	1116.6	WT	/	/	/	/			WT	/		/	/			/
23	B	Prostate	72	5+4	5	80	741.3	887.1	WT	/	/	/	/			WT	/		/	/			/
24	B	Prostate	69	4+4	4	20	1411.5	1733.4	WT	/	/	/	/			WT	/		/	/			/
25	I	Prostate	58	4+3	3	50	1220.3	1821.1	WT	/	/	/	/			WT	/		/	/			/
26	I	Prostate	72	5+4	5	30	1370.5	1872.6	WT	/	/	/	/			WT	/		/	/			PALB2	p.His762AlafsTer8	c.2267_2283dup	5	15	Pathogenic	II	Pathogenic
27	B	Prostate	73	4+5	5	30	1298.2	1504.8	WT	/	/	/	/			p.[Lys1638Ile;Val1639Leu]	c.4913_4915delinsTTC	11	28	VUS	III	NA	/
																p.Tyr1661Ter	c.4983T>G	11	21	Pathogenic	II	Pathogenic
28	B	Prostate	62	4+5	5	20	460.6	632.6		/	/	/	/			p.Gln2499Ter	c.7495C>T	15	14	Pathogenic	II	Pathogenic	BAP1	p.Ala689Val	c.2066C>T	17	15	VUS	III	VUS
29	B	Prostate	61	4+3	3	20	1050.9	1499.5	WT	/	/	/	/			WT	/		/	/			/
30	B	Prostate	40	4+5	5	40	998.4	1212.1	WT	/	/	/	/			WT	/		/	/			FANCL	p.Gly27Ala	c.80G>C	1	21	VUS	IV	NA
31	B	Prostate	76	4+5	5	20	1732.5	1831.1	WT	/	/	/	/			WT	/		/	/			/
32	B	Prostate	68	4+5	5	50	1077.8	1217.7	WT	/	/	/	/			WT	/		/	/			PMS2	p.Asn335Ser	c.1004A>G	10	53	VUS	III	Conflicting
33	B	Lymph node	68	NA	NA	20	1702.1	2911.1	WT	/	/	/	/			p.Pro2507Leu	c.7520C>T	15	16	VUS	III	VUS	ATM	p.Gly1130Glu	c.3389G>A	23	14	VUS	III	NA
34	B	Prostate	65	5+4	5	20	1379	1433.4	WT	/	/	/	/			WT	/		/	/			FANCA	p.Arg951Trp	c.2851C>T	29	19	Likely Pathogenic	II	Pathogenic
																							PIK3CA	p.Cys420Arg	c.1258T>C	8	48	Pathogenic	II	Pathogenic
																							PPP2R2A	p.Arg395His	c.1184G>A	10	11	VUS	IV	NA
35	B	Prostate	72	4+4	4	60	1193.2	1620.6	WT	/	/	/	/			WT	/		/	/			/
36	I	Prostate	65	4+3	3	30	1341.4	1641	WT	/	/	/	/			WT	/		/	/			/
37	B	Prostate	55	4+5	5	60	2314.5	2648.4	WT	/	/	/	/			WT	/		/	/			/
38	B	Bladder	68	4+3	3	80	1607.8	1892.7	WT	/	/	/	/			WT	/		/	/			ATM	p.Gly2023Arg	c.6067G>A	41	50	VUS	III	Conflicting
39	B	Lung	75	NA	NA	30	1541.4	1749.3	WT	/	/	/	/			WT	/		/	/			/
40	I	Prostate	65	4+4	4	80	817.5	1137.6	WT	/	/	/	/			WT	/		/	/			/
41	B	Lymph node	79	4+4	4	20	1253.3	1689.8	WT	/	/	/	/			WT	/		/	/			FANCA	p.Phe1263del	c.3781_3783del	38	47	Pathogenic	II	Pathogenic
42	I	Prostate	65	4+4	4	40	1137.4	1670.1	WT	/	/	/	/			WT	/		/	/			/
43	B	Prostate	64	4+5	5	40	2035.7	2557.8	WT	/	/	/	/			WT	/		/	/			/
44	B	Prostate	49	4+4	4	60	1551.4	1917.6	WT	/	/	/	/			WT	/		/	/			ARID1A	p.Ser998Cys	c.2993C>G	11	51	VUS	III	NA
45	B	Prostate	66	4+4	4	40	1026.1	1520.4	WT	/	/	/	/			WT	/		/	/			/
46	B	Prostate	57	4+5	5	40	765.8	715.9	WT	/	/	/	/			WT	/		/	/			/
47	B	Prostate	66	5+4	5	20	1000.8	1225.2	WT	/	/	/	/			WT	/		/	/			ATM	p.Asn246His	c.736A>C	7	17	VUS	III	NA
48	I	Prostate	72	4+4	4	30	807.5	1107.6	WT	/	/	/	/			p.Leu2478Ter	c.7433del	14	16	Likely Pathogenic	II	NA
49	B	Prostate	59	4+5	5	20	2005.9	1879.2	WT	/	/	/	/			WT	/		/	/			/
50	B	Prostate	66	4+5	5	60	1013.4	1151.8	WT	/	/	/	/			WT	/		/	/			ATM	p.Arg1918Thr	c.5753G>C	38	51	VUS	III	Conflicting
																							RAD51D	p.Arg74Gln	c.221G>A	3	44	VUS	III	VUS
